# Supplementary material for: Associations of Cognitive Function with Serum Magnesium and Phosphate in Hemodialysis Patients: A Cross-Sectional Analysis of the Osaka Dialysis Complication Study (ODCS)
Source: Nutrients. 2024 Nov 3;16(21):3776. doi: 10.3390/nu16213776 (PMC11547714; doi:10.3390/nu16213776)
Supplement: Supplementary file 1 [file nutrients-16-03776-s001.zip]

Archive with 1 entries (1 files):
- nutrients-3274331-supplementary.pdf
